# Supplementary material for: Moment-by-moment tracking of naturalistic learning and its underlying hippocampo-cortical interactions
Source: Nat Commun. 2021 Sep 13;12:5394. doi: 10.1038/s41467-021-25376-y (PMC8438040; doi:10.1038/s41467-021-25376-y)
Supplement: Supplementary file 4 — Source Data [file 41467_2021_25376_MOESM4_ESM.xlsx]

## Sheet: Figure 1b
cosine similarity run 1
0.31845	0.486353	0.263065	0.3464	0.380148	0.202432	0.42731	0.401025	0.141982	0.527677	0.214569	0.298161	0.327895	0.445103	0.468136	0.32528	0.496564	0.493347	0.465186	0.368713	0.412578	0.286174	0.0496798	0.382111	0.218159	0.122723	0.538234	0.165817	0.318209	0.197668	0.365417	0.336251	0.459967	0.288553	0.271269	0.251593	0.275055	0.395786	0.466348	0.255423	0.231143	0.537968	0.152067	0.373102	0.0993961	0.229048	0.274692	0.305506	0.426017	0.127878
cosine similarity run 2
0.2922	0.252956	0.239764	0.377476	0.382272	0.230319	0.435282	0.474938	0.19421	0.5991	0.230429	0.304104	0.410438	0.310858	0.434827	0.346937	0.233973	0.454396	0.53593	0.475946	0.501204	0.417937	0.0590652	0.367458	0.152947	0.390029	0.457442	0.221959	0.326132	0.280363	0.470737	0.371299	0.559757	0.316329	0.550075	0.262259	0.303775	0.160756	0.524616	0.278448	0.282612	0.510554	0.128686	0.415047	0.30413	0.225259	0.338588	0.451726	0.346723	0.0882258
[truncated: 155 more columns]

## Sheet: Supplementary Figure 1c
cosine similarity run 1
0.31845	0.486353	0.263065	0.3464	0.380148	0.202432	0.42731	0.401025	0.141982	0.527677	0.214569	0.298161	0.327895	0.445103	0.468136	0.32528	0.496564	0.493347	0.465186	0.368713	0.412578	0.286174	0.0496798	0.382111	0.218159	0.122723	0.538234	0.165817	0.318209	0.197668	0.365417	0.336251	0.459967	0.288553	0.271269	0.251593	0.275055	0.395786	0.466348	0.255423	0.231143	0.537968	0.152067	0.373102	0.0993961	0.229048	0.274692	0.305506	0.426017	0.127878
cosine similarity run 2
0.2922	0.252956	0.239764	0.377476	0.382272	0.230319	0.435282	0.474938	0.19421	0.5991	0.230429	0.304104	0.410438	0.310858	0.434827	0.346937	0.233973	0.454396	0.53593	0.475946	0.501204	0.417937	0.0590652	0.367458	0.152947	0.390029	0.457442	0.221959	0.326132	0.280363	0.470737	0.371299	0.559757	0.316329	0.550075	0.262259	0.303775	0.160756	0.524616	0.278448	0.282612	0.510554	0.128686	0.415047	0.30413	0.225259	0.338588	0.451726	0.346723	0.0882258
[truncated: 155 more columns]

## Sheet: Supplementary Figure 3b
deltaF
-5.46718e-05	0.000126797	-0.000178132	0.00123633	0.000125206	-0.000133051	0.00025264	0.000107913	0.000332597	0.000242892	-0.000188158	-0.000268612	-8.91492e-05	0.000108815	0.000140761	-5.31355e-05	1.4698e-05	3.65782e-05	0.00020732	0.00175459	0.00211806	-2.90417e-05	-4.37054e-05	-0.000312549	-6.66551e-05	0.00113616	-9.19299e-05	-0.000107111	0.000225839	-0.000249907	-6.58394e-05	9.70622e-05	-9.62262e-05	3.45693e-05	0.000129177	-0.00034426	-3.73336e-06	-2.93089e-05	0.000364781	-0.000185186	0.000133562	-0.000343019	-0.000124544	-0.000361123	8.43381e-05	0.00012443	-0.000108092	-0.000301143	0.000248719	1.59234e-05
threshold
0.00083865
null_distribution
3.04189e-63	5.32684e-63	9.31765e-63	1.628e-62	2.84127e-62	4.95315e-62	8.62505e-62	1.50021e-61	2.60648e-61	4.52342e-61	7.84135e-61	1.35777e-60	2.34839e-60	4.0572e-60	7.00154e-60	1.2069e-59	2.07807e-59	3.57404e-59	6.14002e-59	1.05364e-58	1.80602e-58	3.09219e-58	5.28835e-58	9.03411e-58	1.54156e-57	2.62753e-57	4.47347e-57	7.60769e-57	1.29232e-56	2.19281e-56	3.71657e-56	6.29208e-56	1.06404e-55	1.79734e-55	3.03259e-55	5.11104e-55	8.60429e-55	1.44688e-54	2.4303e-54	4.07753e-54	6.83356e-54	1.14395e-53	1.91284e-53	3.19492e-53	5.33031e-53	8.88294e-53	1.47867e-52	2.45865e-52	4.0835e-52	6.77454e-52
effect distribution
7.39431e-08	7.66312e-08	7.94122e-08	8.22893e-08	8.52654e-08	8.83439e-08	9.15281e-08	9.48213e-08	9.82271e-08	1.01749e-07	1.05391e-07	1.09157e-07	1.13051e-07	1.17076e-07	1.21238e-07	1.2554e-07	1.29986e-07	1.34582e-07	1.39333e-07	1.44242e-07	1.49316e-07	1.54558e-07	1.59975e-07	1.65572e-07	1.71354e-07	1.77328e-07	1.83499e-07	1.89874e-07	1.96458e-07	2.03258e-07	2.10281e-07	2.17533e-07	2.25022e-07	2.32755e-07	2.40739e-07	2.48983e-07	2.57493e-07	2.66277e-07	2.75346e-07	2.84705e-07	2.94366e-07	3.04336e-07	3.14624e-07	3.25241e-07	3.36196e-07	3.47499e-07	3.59161e-07	3.71191e-07	3.83602e-07	3.96404e-07
x-axis
-0.00350134	-0.00349433	-0.00348732	-0.00348031	-0.0034733	-0.00346629	-0.00345928	-0.00345227	-0.00344526	-0.00343825	-0.00343124	-0.00342423	-0.00341722	-0.00341021	-0.0034032	-0.00339619	-0.00338918	-0.00338217	-0.00337516	-0.00336815	-0.00336114	-0.00335413	-0.00334712	-0.00334012	-0.00333311	-0.0033261	-0.00331909	-0.00331208	-0.00330507	-0.00329806	-0.00329105	-0.00328404	-0.00327703	-0.00327002	-0.00326301	-0.003256	-0.00324899	-0.00324198	-0.00323497	-0.00322796	-0.00322095	-0.00321394	-0.00320693	-0.00319992	-0.00319291	-0.0031859	-0.00317889	-0.00317188	-0.00316487	-0.00315786
[truncated: 950 more columns]

## Sheet: Supplementary Figure 13
	patient 1
	electrode positions
	-53	-57.2	-59	-58	-58	-64	-66	-63	-62.6667	-56	-60.8571	-68	-68	-62.4	-66	-72	-69.5	-50.6667	-58	-71.5	-72	-72	-71.2	-64	-69	-72.6667	-71	-52	-58	-71	-74	-73.3333	-71.2	-58	-63.2	-72	-68.5	-64.8	-68.5	-64	-67	-60	-63.1429	-54	-59	-44	-46	-48	-48.6667
	51.5	45.2	14	5	-4	32.6667	25.3333	1.3333	-10	39.3333	32.8571	10.6667	3	19.2	12.6667	-13	-21.5	28	22	-1	-9.3333	-19	-28.4	10.6667	1.3333	-27	-36.6667	16.6667	10.6667	-14.5	-26	-35.3333	-44.8	-6.6667	-13.2	-42.6667	-51.5	-51.6	-43.5	-47.3333	-37	-38.6667	-30.8571	-30	-22	-20.6667	-8.6667	0	8.6667
	0.5	9.6	40	47	53	8.6667	15.3333	39.3333	44.6667	-14.6667	-6.8571	16.6667	24	-7.2	1.3333	22	29	-26.6667	-23	-1	7.3333	14	19.2	-24.6667	-18.6667	3	10	-42.6667	-38.6667	-22.5	-13	-6	2.8	-41.3333	-34.8	-15.3333	-7.5	26.8	23	36.6667	34	51.3333	49.1429	60	55	69.3333	65.3333	62	56
	delta F
	-5.46718e-05	0.000126797	-0.000178132	0.00123633	0.000125206	-0.000133051	0.00025264	0.000107913	0.000332597	0.000242892	-0.000188158	-0.000268612	-8.91492e-05	0.000108815	0.000140761	-5.31355e-05	1.4698e-05	3.65782e-05	0.00020732	0.00175459	0.00211806	-2.90417e-05	-4.37054e-05	-0.000312549	-6.66551e-05	0.00113616	-9.19299e-05	-0.000107111	0.000225839	-0.000249907	-6.58394e-05	9.70622e-05	-9.62262e-05	3.45693e-05	0.000129177	-0.00034426	-3.73336e-06	-2.93089e-05	0.000364781	-0.000185186	0.000133562	-0.000343019	-0.000124544	-0.000361123	8.43381e-05	0.00012443	-0.000108092	-0.000301143	0.000248719
	patient 2
	electrode positions
	49.5	53.5	54	62.6667	68.5	70	68	62	56	61	65	69	71	72	67.6	63.3333	58	62	67	69	72	72	68	66	56	60	63.3333	66	67	67.5	66.6667	66	54	59	61	65.3333	67	68	67	65	52	54.5	60	64	65	65.6	64	62.8571	54.6667
	-9	-15.5	-22	-30	-37	-46	-53	-59.3333	-1.3333	-8	-15	-22	-28.5	-39	-45.2	-53.3333	6	-0.66667	-7	-14	-21.3333	-30	-38	-45	13	8	1.3333	-4	-14	-22.5	-29.3333	-36.6667	21	15	8	2	-5	-13	-20.6667	-28	27	19.5	15.3333	9	2	-4.8	-13	-20.8571	36.6667
	-43.5	-37	-32	-24.6667	-20.5	-11	-2	6.6667	-39.3333	-33	-28	-19	-11.5	-4	4.8	14	-33	-27.3333	-20	-12	-3.3333	5	12	22	-26	-20	-14	-5	4	11	20.6667	28.6667	-20	-14	-5	2.6667	11	20	26.6667	36	-14	-5	1.3333	11	19	28	36	44.8571	-8
	delta F
	-0.00023036	0.000375384	-7.19308e-05	0.000116304	4.30667e-05	-0.000253631	9.80229e-05	3.15443e-06	0.000298188	-0.00012748	-2.03017e-05	-9.67099e-05	-0.000118745	2.33194e-05	4.42045e-06	0.000488397	-3.72991e-05	7.62324e-06	0.000166029	-0.000107356	-4.18927e-05	0.000337822	-6.09062e-05	-0.000249072	-0.000258244	7.74896e-05	6.57518e-06	0.00119322	0.00083865	0.000849499	-0.000173993	0.000250153	8.75524e-05	0.000355585	0.00165872	0.00143736	-0.000161643	-0.000244568	5.7395e-05	5.37533e-05	0.000147673	0.00017704	-0.000140735	-1.59824e-05	0.00022524	-3.24302e-05	-0.000163517	-8.16588e-05	-0.000324375
	patient 3
	-32.5	-41.3333	-62	-64	-56	-61.6	-68.6667	-70	-35	-54.6667	-62.6667	-71.3333	-74	-54	-62	-70	-49	-56.5	-70	-71.5	-22	-33	-61.2	-66	-41	-66	-64	-15.5	-27	-48	-53	-32.8	-37.3333	-54	-56.6667	-4.8571	-45	-15	-24.6667	-45.3333	-49	-25.3333	-25	-30	-31	-39.3333	-42	-39.3333	-35.3333
	-47	-49.3333	-54	-55.3333	-40	-40.8	-46	-48.6667	-25	-13.3333	-17.3333	-22	-24.5	-1	-4.4	-9	8.5	8.5	3	1	22	23.3333	21.6	19	32	26.6667	22.6667	-100.5	-100.667	-84	-77.3333	-97.2	-91.3333	-72.6667	-66	-96.8571	-80	-94	-90.6667	-70	-61	68.6667	70	56	50	64	59	42	35.3333
	73.5	68	39	28.6667	58	49.2	17.3333	5.3333	74	61.3333	48.6667	15.3333	4	58	47.2	27	54.5	46.5	13	1.5	65	59.3333	33.2	23	48	10.6667	-1.3333	-12.5	-8.6667	9	11.3333	11.2	15.3333	27.3333	31.3333	9.1429	37	32	38	53.3333	57	-7.3333	4	31	39	5.3333	16	41.3333	47.3333
	delta F
	0.000245233	0.000292401	0.000103512	-0.000331511	4.48923e-05	-0.000180107	6.01116e-05	0.00016609	-0.000133108	6.83645e-05	0.000123667	-0.000469477	0.000250363	0.000193321	0.000130505	0.000165963	-0.000124759	2.07024e-06	-0.000386581	-0.000323129	2.69871e-05	-0.000250767	3.01998e-05	0.000168176	-8.93895e-05	0.000111716	-0.000278473	0.000245089	-0.00027178	9.37032e-05	0.000556191	-4.43272e-05	0.000303614	-7.7868e-05	4.91157e-05	-0.000491112	0.000152116	8.6512e-06	-0.000169848	0.000245267	6.31586e-05	3.75593e-05	-0.000111146	0.00019436	3.72581e-05	0.000292563	-0.000212638	6.22636e-05	-7.51044e-05
	patient 4
	electrode positions
	66	66	62	55.5	51	45	40	31	72	70	66	60	55	49.2	42.6667	33	70.4	72	67.2	62.4	58	51	44.5	35	71.5	71.5	67.5	63	60	52.3333	46	38	67.2	67.2	66	64	60	54	46.6667	37	67.2	66	65.1429	62.8	57.3333	51.3333	42.8	36	64
	-38.6667	-49.3333	-59.3333	-67	-76.6667	-83.3333	-91.3333	-98	-35.3333	-45.3333	-55	-63.3333	-71.5	-79.6	-85.3333	-92.6667	-30.8	-41.3333	-51.6	-58.8	-67	-76	-83	-88.6667	-27	-36.5	-46.5	-54.6667	-62.6667	-69.3333	-77.3333	-83.3333	-18.8	-27.2	-35.3333	-44.6667	-52.6667	-59	-68	-73	-13.2	-20.6667	-28.8571	-38.4	-48	-56	-62.4	-68	-7.3333
	-22.6667	-18.6667	-15.3333	-12.5	-8.6667	-3.3333	-0.66667	5	-11.3333	-9.3333	-5	-1.3333	1.5	5.2	10	14.6667	-15.2	-8.6667	-2.8	2.8	8	16	21.5	26.6667	-6.5	-1	5	11.3333	17.3333	23.3333	29.3333	35.3333	11.2	18.4	24.6667	30.6667	36.6667	41	44.6667	49.3333	20.4	26.6667	34.8571	39.2	45.3333	51.3333	54.8	56	31.3333
	delta F
	-0.00011454	5.76524e-05	2.03609e-05	1.61661e-05	9.75269e-05	-0.000183907	0.000109276	7.40859e-05	-0.00012165	-6.68503e-05	-0.00014898	-0.000137624	-0.000245044	0.000161307	8.80253e-06	0.000151006	0.000148826	0.000161921	-5.78423e-05	0.000161923	-0.000266953	-4.07691e-05	-6.63642e-05	-0.000393734	-0.000197974	6.48743e-05	-0.00010294	-5.19312e-05	3.81656e-05	9.83902e-06	-0.000128453	5.01314e-05	0.00100009	0.000239281	-1.51002e-06	-0.000205914	-0.000263584	-0.000203595	0.00010376	2.00821e-05	-0.000128195	-0.000122187	-7.42921e-05	-1.15832e-05	0.000100984	-0.000236391	0.000138717	-0.000143916	0.000163953
	patient 5
	electrode positions
	-22	-23.6	-48.8	-59	-42.8	-52	-65.1429	-66.6667	-55.3333	-60	-72	-70	-9	-6.5	-6	-5	-2	-2.5	-3	-2.5	1	-1.2	-1.1429	-4.8	-46.8	-54	-74	-74	1	-2.6667	-25	-26.6667	-26.8571	-27.5	11	0.5	-9.2	-19	-60.8	-66.8	-70	-68	-62	-55	-54	-60	-68	-66.8	-62
	-6.6667	-0.8	20.8	18.5	-0.8	1	9.1429	8.6667	-73	-65	-10	0	70	64.5	57	46	-62	-53	-22.6667	-7.5	-6	5.6	16.8571	23.2	-83.6	-76.6667	-30.6667	-17.3333	20.6667	32	72	68	60.8571	55	25	27.5	26.4	27.3333	-62.4	-54.4	-2	6.6667	13.3333	23	-76.6667	-67	-25.3333	-15.6	-5
	-34.6667	-42	-42.4	-29.5	-50.4	-48	-22.8571	-14	-5.3333	-12	-22	-16	11	20.5	31	37	51	52.5	56.6667	57	53	47.2	45.1429	40.8	13.2	7.3333	-7.3333	-6.6667	-24	-27.3333	3	18.6667	28.8571	40.5	-30	-27.5	-27.2	-29.3333	-10.8	-5.2	21	24.6667	32.6667	38	-3.3333	3	37.3333	41.2	47
	delta F
	-3.89366e-05	7.24395e-05	-9.35205e-05	0.000643227	-0.000158105	0.000384981	3.55707e-05	-5.73976e-05	-1.84036e-05	8.6334e-05	-1.01598e-05	8.18239e-05	0.000154813	0.00092377	0.000611192	6.14731e-05	0.000241076	-0.000310107	-0.000252378	7.97906e-05	3.01407e-05	-1.87892e-05	0.000254667	-0.000271509	-0.000153418	-0.000100147	-5.98188e-05	4.61454e-05	-0.000212513	-0.000454776	1.16459e-05	0.000296131	0.000198153	-0.000156877	-0.000201406	-0.000415567	-0.000200875	4.27348e-05	0.000179623	-7.2202e-05	0.000243108	7.93553e-06	-3.77659e-05	6.42638e-05	0.00049548	-4.86118e-05	-3.26538e-05	-4.78549e-05	0.00177111
	patient 6
	electrode positions
	-51	-54	-55	-56	-62.6667	-62.5	-61.5	-59	-62	-65.3333	-67.3333	-67	-67.2	-69.5	-69.1429	-67	-60.6667	-64	-72	-72	-69	-71	-70.6667	-70	-62	-66.8	-74	-73.2	-69.3333	-73	-72	-68	-20	-21.1429	-29	-39.2	-20.8571	-30	-61.2	-37.2	-45	-62	-70	-36	-44	-62	-68	-18	-29.3333
	47	39	13	4	26	15	-11	-18	36	27	4	-6	13.6	5.5	-20.8571	-30	22	14.6667	-9	-19	-1.3333	-8	-34	-41	10.6667	1.6	-23	-30.8	-12.6667	-22	-46	-52.6667	3.6	10.8571	17	19.2	-14.8571	-14.6667	-5.6	-59.2	-51.3333	-28.6667	-20	-92	-85.3333	-61	-52	-81	-78
	20	25	46	52	25.3333	32.5	49	54	3	9	29.3333	35	6.8	13	33.1429	39	-14.6667	-8.6667	11	18	-10.6667	-5	16.6667	23	-30.6667	-25.2	-5	1.6	-26	-20	1	6.6667	-33.2	-38.8571	-45	-44.4	-29.1429	-36.6667	-38.8	-22.4	-26.6667	-29.3333	-26	-15	-16.6667	-17	-15	54	53.3333
	delta F
	9.25973e-06	-0.000338173	0.000256639	0.000121679	4.09036e-05	-4.55643e-05	-0.000113216	0.000317964	0.000940087	0.000616619	8.9614e-06	-0.000104941	6.90348e-05	-0.000653689	6.827e-05	0.000413634	-0.000149693	0.000191135	0.00164671	8.14007e-05	6.74938e-05	-7.58375e-05	-0.000193092	-0.000132838	-0.00067112	0.000153204	-0.000226509	-7.56277e-05	-7.84124e-05	-4.53472e-05	7.42779e-05	0.00022118	-0.000264514	-0.000123498	-0.000115683	-0.000123998	0.00029	0.000159952	-0.000187884	-0.000253948	-0.000364123	-0.000159952	0.000297777	-0.000243058	-4.87206e-05	-4.56471e-05	-0.000262216	-0.000167782	0.000298119
	patient 7
	electrode positions
	-47.3333	-50	-51.3333	-52.8	-55.2	-54	-56	-54.5	-57	-58	-57	-60	-61	-63	-60	-60	-62	-64	-65	-66	-65.3333	-68	-66	-62	-62	-65.5	-68	-70	-68.8571	-70	-68	-58	-60.8571	-67.2	-70	-71.5	-70	-70	-70	-54.6667	-62	-67.3333	-69.2	-72	-71.3333	-71	-54	-63.3333	-68
	46.6667	38	18.6667	10.8	1.2	-10.6667	-21	42.5	34	26	16	8	-3	-15	-24.6667	38	30	19	10	2	-6.6667	-19	-29	32.6667	23	15	5	-4	-13.1429	-24	-34	24	17.1429	9.2	0	-8.5	-19	-28.6667	-38.6667	20	12	4	-4.4	-15	-24	-34	18	7.3333	-0.66667
	28.6667	33	46	50.4	54.8	57.3333	62	19	25	32	39	42	45.5	49	55.3333	11	17	23	29	34	36	41	45	1.3333	7	13.5	17	22	26.8571	31	35	-9	-3.1429	0.4	7	13	17	21.3333	25.3333	-20.6667	-14	-9.3333	-2.8	3	7.3333	12	-29	-23	-19.3333
	delta F
	-0.000176604	-0.000142741	0.000423214	-8.93063e-05	-0.000235224	-0.000452109	-0.000268502	0.000158681	-0.000138946	0.00019721	0.000217861	0.000135443	0.000438943	0.000295188	0.000587801	0.000170871	-1.38503e-05	-9.92484e-05	0.000185613	0.000121347	-4.42978e-05	0.000413982	-0.00015375	0.000122303	0.000194936	-1.3674e-05	-1.49173e-06	1.51076e-05	0.000378656	-0.000105069	-0.000244318	-2.9501e-05	0.000360738	0.000273913	-8.25076e-05	-0.000281722	-5.64605e-05	-0.000237594	1.45658e-05	0.000103533	-0.000168658	0.000107433	-0.000494693	0.00115271	0.00130669	0.00113842	-0.000310497	-5.77228e-05	0.000151538
	patient 8
	electrode positions
	-30.6667	-35.3333	-39	-44.6667	-45.3333	-46.3333	-22.5	-28.6667	-36	-37.2	-46	-51.5	-53	-54	-27.1429	-30	-41.5	-46.3333	-50	-56	-60	-59	-30	-36.6667	-45	-54	-59	-61.5	-64	-65	-33.3333	-40	-47	-56	-61.3333	-66.4	-70	-37.2	-45	-50	-58.6667	-64.4	-68	-70	-72	-35.3333	-47.6	-52	-57.3333
	-77.3333	-80.6667	-82	-82.6667	-83	-82.6667	-65.5	-68	-70	-72.4	-76	-74.5	-74	-75	-54.8571	-58.6667	-62.5	-64.6667	-65	-66	-67	-67	-45	-48.6667	-52	-56	-57.5	-57.5	-57	-57	-33	-40	-40	-44	-45.3333	-46.8	-48	-22.8	-28.3333	-30	-32	-34.8	-35	-37	-38.6667	-12.6667	-17.2	-19.3333	-21
	51	42	32	21	11	0.66667	69.5	63.3333	56	42.8	33	23	13	1	73.7143	63.3333	57	44.3333	35	23	13	2	73	64	56	44	35	22.5	13	2	73.3333	60	53	46	35.3333	23.2	3	73.2	63	53	44.6667	34.8	26	13	2.6667	71.3333	63.2	52.6667	43.3333
	delta F
	-8.75233e-05	-8.75196e-06	0.000380875	0.000203419	0.000127716	-0.000183514	-0.000104302	2.93154e-05	-0.000331831	5.27873e-05	4.68039e-05	0.000113512	1.23356e-05	4.60283e-05	0.000110503	-0.000193597	-3.99643e-05	-7.74917e-05	-0.000143256	3.47154e-05	0.000282259	-0.000255873	0.000542089	-9.16008e-06	-4.33029e-05	-0.00015569	-0.000110192	-0.000109306	0.00176101	0.000250635	-1.7939e-05	0.000179681	0.000189332	5.05493e-06	0.000153585	8.11522e-05	0.000266561	-0.0007287	-7.06977e-05	-0.000546831	-0.00015193	6.40837e-05	4.08149e-05	-0.000528866	-0.000297232	0.000105059	0.000214075	8.75872e-08	0.000111499
	patient 9
	electrode positions
	55.5	60	66	69	70.6667	71	68.6667	67	56.6667	63	64.8	70	71	71	69.2	67.5	56	61.6	65	67	67	69	67.3333	66.6667	54.4	59.1429	63	66	67	68	68	65	56.6667	59	62.4	62	65	65.3333	64.6667	65.3333	56	60	61	63	63	61	60	60.8571	52
	5.5	-1.3333	-9.3333	-16	-24.6667	-32	-40	-46	10	4	-4.4	-10.6667	-18	-24	-33.2	-41.5	17	8.8	2	-4	-12	-20	-28	-34.8889	21.2	15.1429	8	1	-6	-13.3333	-22	-30	28.6667	22.5	15.2	8	0	-7.3333	-16.6667	-24	36	28	23	13	6	0	-9	-16.8571	41
	-36.5	-29.3333	-21.3333	-14	-9	-2	3.3333	10	-26.6667	-20	-15.2	-6.6667	0	6	10.4	17.5	-18	-10.8	-6	1	8	12	19.3333	24.8889	-9.2	-2.8571	2	9	15	21.3333	26	32	0	6.5	12.8	19	24	30	34	39.3333	9	15	21.3333	26	32	38	43	47.1429	18
	delta F
	-0.000155253	-9.67254e-05	0.000259131	1.80591e-06	0.000446504	-2.52265e-05	0.000149684	-6.9398e-05	-0.000325205	-5.19685e-05	-5.29644e-05	0.000362117	-0.000135097	0.000907499	-0.000328406	0.000552653	-5.44744e-05	-0.000185691	-0.000283303	6.84855e-05	-0.000415915	-0.000958712	0.000627504	-0.000327145	-0.000982253	0.00144026	0.00145475	-0.000293172	3.41867e-05	-0.000315471	0.000319372	0.000409846	-0.000254717	-7.76226e-05	-0.00016159	-0.000445788	-0.000177794	-0.000241451	-0.000345421	-2.66309e-05	0.000186784	2.50421e-05	-6.52337e-05	0.000130644	-7.51114e-05	4.96386e-05	0.00025805	-3.77549e-05	0.000970579
[truncated: 69 more columns]
